# Supplementary material for: Impact of COVID-19 on A1c Management and Telehealth Use Among a Type 2 Diabetes Mellitus Population in the Outpatient Setting
Source: Healthcare (Basel). 2025 Sep 22;13(18):2372. doi: 10.3390/healthcare13182372 (PMC12469707; doi:10.3390/healthcare13182372)
Supplement: Supplementary file 1 [file healthcare-13-02372-s001.zip]

Archive with 1 entries (1 files):
- healthcare-3817992-supplementary.pdf
